# Supplementary material for: RNA-Seq Analysis of Influenza A Virus-Induced Transcriptional Changes in Mice Lung and Its Possible Implications for the Virus Pathogenicity in Mice
Source: Viruses. 2021 Oct 8;13(10):2031. doi: 10.3390/v13102031 (PMC8538690; doi:10.3390/v13102031)
Supplement: Supplementary file 1 [file viruses-13-02031-s001.zip]

Archive with 1 entries (1 files):
- viruses-1387224-supplementary.pdf
